# Supplementary material for: The solution structure of Dead End bound to AU-rich RNA reveals an unusual mode of tandem RRM-RNA recognition required for mRNA regulation
Source: Nat Commun. 2022 Oct 6;13:5892. doi: 10.1038/s41467-022-33552-x (PMC9537309; doi:10.1038/s41467-022-33552-x)
Supplement: Supplementary file 7 — Source Data [file 41467_2022_33552_MOESM7_ESM.xlsx]

## Sheet: Fig1B
target	exp1	mean CT	SD		mean CT	SD	deltaCt		exp2	mean CT	SD		mean CT	SD	deltaCt		exp3	mean CT	SD		mean CT	SD	deltaCt		exp4	mean CT	SD		mean CT	SD	deltaCt		exp5	mean CT	SD		mean CT	SD	deltaCt		POWER (2,-deltaCt exp1)	POWER (2,-deltaCt exp2)	POWER (2,-deltaCt exp3)	POWER (2,-deltaCt exp4)	POWER (2,-deltaCt exp5)		exp1 norm	exp2 norm	exp3 norm
SMN1	Dnd1-WT ^INPUT^	24.3167	0.0329983	Dnd1-WT *RIP*	27.73	0.0909212	3.41333		Dnd1-WT ^INPUT^	24.6433	0.020548	Dnd1-WT *RIP*	28.8	0.0326599	4.15667		WT - INPUT -	22.49	0.0163299	WT - *RIP* -	27.91	0.159374	5.42		WT - INPUT -	22.47	0.00816497	WT - *RIP* -	27.7667	0.0974109	5.29667		WT - INPUT -	22.2967	0.0188562	WT - *RIP* -	27.48	0.0244949	5.18333		0.0938608	0.0560685	0.023357	0.0254416	0.0275208		1	1	1
	Dnd1-m1-235 ^INPUT^	24.35	0.0637704	Dnd1-m1-235 *RIP*	28.1833	0.20548	3.83333		Dnd1-m1-235 ^INPUT^	25	0.0216025	Dnd1-m1-235 *RIP*	28.64	0.0668331	3.64		m1-235 - INPUT -	23.0467	0.0286744	m1-235 - *RIP* -	28.52	0.158955	5.47333		m1-235 - INPUT -	23.0267	0.0262467	m1-235 - *RIP* -	28.5933	0.054365	5.56667		m1-235 - INPUT -	21.5967	0.00471405	m1-235 - *RIP* -	28.3167	0.0837987	6.72		0.0701539	0.0802141	0.0225093	0.0210992	0.0094859		0.747423	1.43066	0.963708
	Dnd1-mR98A ^INPUT^	23.62	0.0648074	Dnd1-mR98A *RIP*	29.9033	0.20854	6.28333		Dnd1-mR98A ^INPUT^	24.79	0.0424264	Dnd1-mR98A *RIP*	31.1033	0.209974	6.31333		mR98A - INPUT -	22.6733	0.0188562	mR98A - *RIP* -	31.4167	0.273537	8.74333		mR98A - INPUT -	22.61	0.0424264	mR98A - *RIP* -	31.2967	0.216384	8.68667		mR98A - INPUT -	21.3733	0.0498888	mR98A - *RIP* -	29.8967	0.0498888	8.52333		0.0128389	0.0125747	0.00233343	0.0024269	0.00271782		0.136786	0.224276	0.0999027
PMAIP	Dnd1-WT ^INPUT^	25.98	0.0787401	Dnd1-WT *RIP*	29.93	0.0454606	3.95		Dnd1-WT ^INPUT^	26.1433	0.0601849	Dnd1-WT *RIP*	30.9833	0.0684755	4.84		WT - INPUT -	24.3167	0.0471405	WT - *RIP* -	30.0833	0.369354	5.76667		WT - INPUT -	24.2333	0.0939267	WT - *RIP* -	29.9633	0.160278	5.73		WT - INPUT -	23.7467	0.00942809	WT - *RIP* -	29.4267	0.0659966	5.68		0.0647041	0.0349152		0.0188407	0.0195052		0.68936	0.62273
	Dnd1-m1-235 ^INPUT^	25.92	0.00816497	Dnd1-m1-235 *RIP*	30.0533	0.10274	4.13333		Dnd1-m1-235 ^INPUT^	26.5667	0.00471405	Dnd1-m1-235 *RIP*	31.1933	0.157973	4.62667		m1-235 - INPUT -	24.91	0	m1-235 - *RIP* -	30.38	0.0804156	5.47		m1-235 - INPUT -	24.7633	0.0329983	m1-235 - *RIP* -	30.1467	0.134743	5.38333		m1-235 - INPUT -	22.9933	0.00471405	m1-235 - *RIP* -	30.2067	0.0837987	7.21333		0.0569827	0.0404794	0.0225614	0.0239583	0.00673861		0.607096	0.721971	0.965937
	Dnd1-mR98A ^INPUT^	25.4167	0.0618241	Dnd1-mR98A *RIP*	31.01	0.21276	5.59333		Dnd1-mR98A ^INPUT^	26.4167	0.0471405	Dnd1-mR98A *RIP*	32.46	0.823448	6.04333		mR98A - INPUT -	24.75	0.0163299	mR98A - *RIP* -	32.8033	0.318991	8.05333		mR98A - INPUT -	24.72	0.00816497	mR98A - *RIP* -	32.67	0.22	7.95		mR98A - INPUT -	23.0233	0.0124722	mR98A - *RIP* -	31.32	0.143062	8.29667		0.0207128			0.004044	0.0031802		0.220675
SRSF2	Dnd1-WT ^INPUT^	25.2133	0.0377124	Dnd1-WT *RIP*	29.8933	0.167398	4.68		Dnd1-WT ^INPUT^	26.8367	0.074087	Dnd1-WT *RIP*	31.7467	0.100775	4.91		WT - INPUT -	24.7933	0.0169967	WT - *RIP* -	30.72	0.0588784	5.92667		WT - INPUT -	24.7367	0.0286744	WT - *RIP* -	30.8733	0.0895669	6.13667		WT - INPUT -	23.4267	0.0402768	WT - *RIP* -	29.8133	0.185173	6.38667		0.0390103	0.0332616	0.0164398	0.0142128	0.0119515		0.415618	0.593236	0.703847
	Dnd1-m1-235 ^INPUT^	25.2733	0.020548	Dnd1-m1-235 *RIP*	31.2167	0.182087	5.94333		Dnd1-m1-235 ^INPUT^	27.9167	0.077603	Dnd1-m1-235 *RIP*	35.04	0.516978	7.12333		m1-235 - INPUT -	24.7567	0.0402768	m1-235 - *RIP* -	31.5833	0.118134	6.82667		m1-235 - INPUT -	24.7267	0.0124722	m1-235 - *RIP* -	32.015	0.005	7.28833		m1-235 - INPUT -	22.7667	0.0124722	m1-235 - *RIP* -	31.6533	0.337178	8.88667		0.0162509		0.00880985	0.00639725			0.173138		0.377182
	Dnd1-mR98A ^INPUT^	24.48	0.0163299	Dnd1-mR98A *RIP*	31.39	0.369955	6.91		Dnd1-mR98A ^INPUT^	26.9933	0.020548	Dnd1-mR98A *RIP*	32.72	0.0804156	5.72667		mR98A - INPUT -	24.7167	0.0377124	mR98A - *RIP* -	34.8267	0.24513	10.11		mR98A - INPUT -	24.61	0.00816497	mR98A - *RIP* -	35	0	10.39		mR98A - INPUT -	22.5	0.00816497	mR98A - *RIP* -	31.7667	0.292271	9.26667			0.0188843	0.000904871	0.000745244	0.00162351			0.336811	0.0387409
SLC25A6	Dnd1-WT ^INPUT^	24.7833	0.00942809	Dnd1-WT *RIP*	31.37	0.108012	6.58667		Dnd1-WT ^INPUT^	24.8233	0.0573488	Dnd1-WT *RIP*	32.0767	0.406721	7.25333		WT - INPUT -	24.82	0.05	WT - *RIP* -	31.37	0.23	6.55		WT - INPUT -	24.76	0.0374166	WT - *RIP* -	31.44	0.195959	6.68		WT - INPUT -	22.8433	0.0262467	WT - *RIP* -	31.0533	0.0899383	8.21		0.0104044		0.0106722	0.00975258	0.0033771		0.110849		0.456916
	Dnd1-m1-235 ^INPUT^	24.92	0.0637704	Dnd1-m1-235 *RIP*	31.11	0.249933	6.19		Dnd1-m1-235 ^INPUT^	25.6633	0.0249444	Dnd1-m1-235 *RIP*	32.59	0.0898146	6.92667		m1-235 - INPUT -	23.66	0.01	m1-235 - *RIP* -	31.1	0.32	7.44		m1-235 - INPUT -	23.6167	0.0169967	m1-235 - *RIP* -	31.22	0.171464	7.60333		m1-235 - INPUT -	22.08	0.0163299	m1-235 - *RIP* -	31.3467	0.180801	9.26667		0.013697	0.00821988		0.00514243	0.00162351		0.145928	0.146606
	Dnd1-mR98A ^INPUT^	24.3467	0.0837987	Dnd1-mR98A *RIP*	31.5033	0.0339935	7.15667		Dnd1-mR98A ^INPUT^	25.2533	0.0410961	Dnd1-mR98A *RIP*	32.9433	0.353679	7.69		mR98A - INPUT -	23.08	0.02	mR98A - *RIP* -	32.51	0.18	9.43		mR98A - INPUT -	23.0233	0.0188562	mR98A - *RIP* -	32.91	0.181842	9.88667		mR98A - INPUT -	21.9333	0.0339935	mR98A - *RIP* -	31.2933	0.204179	9.36		0.00700856		0.00144973	0.00105637	0.00152181		0.0746695		0.0620683
	SD >0.3 omitted																																														Normalization to SMN1 Dnd1WT RIP
	SD >0.4 omitted
[truncated: 2 more columns]

## Sheet: Fig5
Rluc/Fluc ratio
normalized to transfection without DND1
	TERTWT	TERTWT+Dnd1WT	TERTWT + DND1 m1-235	TERTWT + DND1 mR98A
expt1	1	1.005	0.997	1.059
expt2	1	0.928	0.87	0.891
expt3	1	1.091	1.003	0.954
	TERTmut1	TERTmut1+Dnd1WT	TERTmut1 + DND1 m1-235	TERTmut1 + DND1 mR98A
expt1	1	1.393	1.052	1.368
expt2	1	1.104	0.79	1.032
expt3	1	1.669	0.995	1.128
	TERTmut2	TERTmut2+Dnd1WT	TERTmut2 + DND1 m1-235	TERTmut2 + DND1 mR98A
expt1	1	1.386	0.667	1.011
expt2	1	1.532	0.751	1.062
expt3	1	1.831	0.749	0.958
TERT	Firefly luminescence	Renilla luminescence	R/F ratio	AVG internal	STDev
Tech. triplicate expt 1
TERT	1096000000	150700000	0.1375
TERT	1096000000	153000000	0.139599
TERT	1063000000	156400000	0.147131	0.14141	0.00506442
TERT +Dnd1 WT	210200000	28830000	0.137155
TERT +Dnd1 WT	171000000	24530000	0.14345
TERT +Dnd1 WT	167500000	24380000	0.145552	0.142053	0.00436959
TERT + Dnd1 1-235	232900000	32240000	0.138429
TERT + Dnd1 1-235	261100000	36510000	0.139831
TERT + Dnd1 1-235	249800000	36110000	0.144556	0.140939	0.00321008
TERT+ Dnd1 R98A	413100000	59610000	0.144299
TERT+ Dnd1 R98A	392100000	60570000	0.154476
TERT+ Dnd1 R98A	381300000	57360000	0.150433	0.149736	0.00512401
Avg. expt. 1
TERT				0.14141	0.00506442
TERT +Dnd1 WT				0.142053	0.00436959
TERT + Dnd1 1-235				0.140939	0.00321008
TERT+ Dnd1 R98A				0.149736	0.00512401
Tech. triplicate expt. 2
TERT	985600000	162400000	0.164773
TERT	958400000	158700000	0.165588
TERT	966099968	166200000	0.172032	0.167464	0.00397656
TERT +Dnd1 WT	185600000	27530000	0.14833
TERT +Dnd1 WT	159300000	24930000	0.156497
TERT +Dnd1 WT	154900000	25030000	0.161588	0.155472	0.00668841
TERT + Dnd1 1-235	185300000	27080000	0.146141
TERT + Dnd1 1-235	214100000	30940000	0.144512
TERT + Dnd1 1-235	213400000	31280000	0.146579	0.145744	0.00108938
TERT+ Dnd1 R98A	366100000	53230000	0.145397
TERT+ Dnd1 R98A	329000000	49520000	0.150517
TERT+ Dnd1 R98A	312900000	47500000	0.151806	0.14924	0.00338955
Avg. expt. 2
TERT				0.167464	0.00397656
TERT +Dnd1 WT				0.155472	0.00668841
TERT + Dnd1 1-235				0.145744	0.00108938
TERT+ Dnd1 R98A				0.14924	0.00338955
Tech. triplicate expt. 3
TERT	1867000064	198000000	0.106052
TERT	2050000000	209400000	0.102146
TERT	1888999936	195900000	0.103706	0.103968	0.00196626
TERT +Dnd1 WT	281500000	30240000	0.107425
TERT +Dnd1 WT	244400000	28550000	0.116817
TERT +Dnd1 WT	232900000	27040000	0.116101	0.113448	0.00522832
TERT + Dnd1 1-235	351700000	38710000	0.110065
TERT + Dnd1 1-235	407200000	40350000	0.0990914
TERT + Dnd1 1-235	365400000	37940000	0.103831	0.104329	0.00550394
TERT+ Dnd1 R98A	554000000	53900000	0.0972924
TERT+ Dnd1 R98A	541400000	53630000	0.099058
TERT+ Dnd1 R98A	508900000	51450000	0.1011	0.0991503	0.00190567
Avg. expt. 3
TERT				0.103968	0.00196626
TERT +Dnd1 WT				0.113448	0.00522832
TERT + Dnd1 1-235				0.104329	0.00550394
TERT+ Dnd1 R98A				0.0991503	0.00190567
TERT mut1	Firefly luminescence	Renilla luminescence	R/F ratio	AVG internal	STDev
Tech. triplicate expt 1
TERT mut1	1056000000	42770000	0.0405019
TERT mut1	1053000000	50620000	0.0480722
TERT mut1	1019000000	52650000	0.0516683	0.0467475	0.00569985
TERT mut1 +Dnd1 WT	190800000	11120000	0.0582809
TERT mut1 +Dnd1 WT	167600000	11400000	0.0680191
TERT mut1 +Dnd1 WT	148400000	10300000	0.069407	0.0652357	0.00606284
TERT mut1 + Dnd1 1-235	228000000	11650000	0.0510965
TERT mut1 + Dnd1 1-235	258900000	11310000	0.0436848
TERT mut1 + Dnd1 1-235	242300000	12840000	0.0529922	0.0492578	0.00491855
TERT mut1+ Dnd1 R98A	348300000	20890000	0.059977
TERT mut1+ Dnd1 R98A	341600000	22430000	0.0656616
TERT mut1+ Dnd1 R98A	337300000	22480000	0.0666469	0.0640952	0.00360028
Avg. expt. 1
TERT mut1				0.0467475	0.00569985
TERT mut1 +Dnd1 WT				0.0652357	0.00606284
TERT mut1 + Dnd1 1-235				0.0492578	0.00491855
TERT mut1 + Dnd1 R98A				0.0640952	0.00360028
Tech. triplicate expt. 2
TERT mut1	777900032	54280000	0.0697776
TERT mut1	851400000	68000000	0.0798685
TERT mut1	926800000	68490000	0.0738994	0.0745152	0.00507352
TERT mut1 +Dnd1 WT	176600000	12850000	0.0727633
TERT mut1 +Dnd1 WT	156700000	13380000	0.0853861
TERT mut1 +Dnd1 WT	141400000	12600000	0.0891089	0.0824194	0.00856712
TERT mut1 + Dnd1 1-235	212400000	11920000	0.0561205
TERT mut1 + Dnd1 1-235	260200000	15500000	0.0595696
TERT mut1 + Dnd1 1-235	247500000	15180000	0.0613333	0.0590078	0.00265142
TERT mut1+ Dnd1 R98A	359200000	26670000	0.0742483
TERT mut1+ Dnd1 R98A	325700000	24740000	0.0759595
TERT mut1+ Dnd1 R98A	309000000	25030000	0.0810032	0.0770703	0.0035118
Avg. expt. 2
TERT mut1				0.0745152	0.00507352
TERT mut1 +Dnd1 WT				0.0824194	0.00856712
TERT mut1 + Dnd1 1-235				0.0590078	0.00265142
TERT mut1 + Dnd1 R98A				0.0770703	0.0035118
Tech. triplicate expt. 3
TERT mut1	760899968	56310000	0.0740045
TERT mut1	620499968	43770000	0.0705399
TERT mut1	666499968	48310000	0.0724831	0.0723425	0.00173657
TERT mut1 +Dnd1 WT	113200000	15160000	0.133922
TERT mut1 +Dnd1 WT	108700000	13640000	0.125483
TERT mut1 +Dnd1 WT	114400000	14980000	0.130944	0.130116	0.00428008
TERT mut1 + Dnd1 1-235	176300000	13950000	0.0791265
TERT mut1 + Dnd1 1-235	200000000	14770000	0.07385
TERT mut1 + Dnd1 1-235	193900000	15430000	0.0795771	0.0775179	0.00318444
TERT mut1+ Dnd1 R98A	349400000	28630000	0.0819405
TERT mut1+ Dnd1 R98A	349700000	32090000	0.0917644
TERT mut1+ Dnd1 R98A	338000000	30410000	0.0899704	0.0878918	0.00523143
Avg. expt. 3
TERT mut1				0.0723425	0.00173657
TERT mut1 +Dnd1 WT				0.130116	0.00428008
TERT mut1 + Dnd1 1-235				0.0775179	0.00318444
TERT mut1 + Dnd1 R98A				0.0878918	0.00523143
TERT mut2	Firefly luminescence	Renilla luminescence	R/F ratio	AVG internal	STDev
Tech. triplicate expt 1
TERT mut2	1056000000	42770000	0.0405019
TERT mut2	1053000000	50620000	0.0480722
TERT mut2	1019000000	52650000	0.0516683	0.0467475	0.00569985
TERT mut2 +Dnd1 WT	190800000	11120000	0.0582809
TERT mut2 +Dnd1 WT	167600000	11400000	0.0680191
TERT mut2 +Dnd1 WT	148400000	10300000	0.069407	0.0652357	0.00606284
TERT mut2 + Dnd1 1-235	228000000	11650000	0.0510965
TERT mut2 + Dnd1 1-235	258900000	11310000	0.0436848
TERT mut2 + Dnd1 1-235	242300000	12840000	0.0529922	0.0492578	0.00491855
TERT mut2+ Dnd1 R98A	348300000	20890000	0.059977
TERT mut2+ Dnd1 R98A	341600000	22430000	0.0656616
TERT mut2+ Dnd1 R98A	337300000	22480000	0.0666469	0.0640952	0.00360028
Avg. expt. 1
TERT mut2				0.0467475	0.00569985
TERT mut2 +Dnd1 WT				0.0652357	0.00606284
TERT mut2 + Dnd1 1-235				0.0492578	0.00491855
TERT mut2 + Dnd1 R98A				0.0640952	0.00360028
Tech. triplicate expt. 2
TERT mut2	777900032	54280000	0.0697776
TERT mut2	851400000	68000000	0.0798685
TERT mut2	926800000	68490000	0.0738994	0.0745152	0.00507352
TERT mut2 +Dnd1 WT	176600000	12850000	0.0727633
TERT mut2 +Dnd1 WT	156700000	13380000	0.0853861
TERT mut2 +Dnd1 WT	141400000	12600000	0.0891089	0.0824194	0.00856712
TERT mut2 + Dnd1 1-235	212400000	11920000	0.0561205
TERT mut2 + Dnd1 1-235	260200000	15500000	0.0595696
TERT mut2 + Dnd1 1-235	247500000	15180000	0.0613333	0.0590078	0.00265142
TERT mut2+ Dnd1 R98A	359200000	26670000	0.0742483
TERT mut2+ Dnd1 R98A	325700000	24740000	0.0759595
TERT mut2+ Dnd1 R98A	309000000	25030000	0.0810032	0.0770703	0.0035118
Avg. expt. 2
TERT mut2				0.0745152	0.00507352
TERT mut2 +Dnd1 WT				0.0824194	0.00856712
TERT mut2 + Dnd1 1-235				0.0590078	0.00265142
TERT mut2 + Dnd1 R98A				0.0770703	0.0035118
Tech. triplicate expt. 3
TERT mut2	760899968	56310000	0.0740045
TERT mut2	620499968	43770000	0.0705399
TERT mut2	666499968	48310000	0.0724831	0.0723425	0.00173657
TERT mut2 +Dnd1 WT	113200000	15160000	0.133922
TERT mut2 +Dnd1 WT	108700000	13640000	0.125483
TERT mut2 +Dnd1 WT	114400000	14980000	0.130944	0.130116	0.00428008
TERT mut2 + Dnd1 1-235	176300000	13950000	0.0791265
TERT mut2 + Dnd1 1-235	200000000	14770000	0.07385
TERT mut2 + Dnd1 1-235	193900000	15430000	0.0795771	0.0775179	0.00318444
TERT mut2+ Dnd1 R98A	349400000	28630000	0.0819405
TERT mut2+ Dnd1 R98A	349700000	32090000	0.0917644
TERT mut2+ Dnd1 R98A	338000000	30410000	0.0899704	0.0878918	0.00523143
Avg. expt. 3
TERT mut2				0.0723425	0.00173657
TERT mut2 +Dnd1 WT				0.130116	0.00428008
TERT mut2 + Dnd1 1-235				0.0775179	0.00318444
TERT mut2 + Dnd1 R98A				0.0878918	0.00523143

## Sheet: FigS2
Complete blot and coomassie-stained gel

## Sheet: FigS4B
T1/T2 relaxation rates
residues in red omitted from averaging if hetNOE < 0.8 or > 1.2																AVERAGE	1857.42	36.0908
residue	15N (ppm)	1H (ppm)	Intensity (sat)		Intensity (ref)		hetNOE		residue	T1 (ms)	T1 SD	T2 (ms)	T2 SD	fit reference			T1 (ms)	T2 (ms)
3MN-HN	119.079	8.447	4020129		-3649180		-0.907727
4EN-HN	121.772	8.299	10370847		1272078		0.122659
5RN-HN	120.87	8.175	10851352		4944716		0.455677
6VN-HN	121.411	8.092	7061989		6044124		0.855867		6	766.715	9.215	85.652	0.854	fit86.gnu			766.715	85.652
7NN-HN	125.115	8.968	6771884		4853016		0.716642		7	1216.41	45.541	49.442	1.291	fit35.gnu
9EN-HN	119.486	8.477	7302534		6041900		0.82737		9	1413.51	43.729	37.32	1.015	fit117.gnu			1413.51	37.32
10NN-HN	119.308	8.075	6961659		5506312		0.790948		10	719.032	5.517	114.71	0.249	fit120.gnu			719.032	114.71
11KN-HN	120.004	7.851	5638252		5591696		0.991743		11	1619.4	57.708	31.581	1.179	fit108.gnu			1619.4	31.581
12AN-HN	121.003	7.76	6249495		6062876		0.970139		12	1717.86	60.385	33.452	1.449	fit93.gnu			1717.86	33.452
13AN-HN	122.402	7.735	6603864		6233838		0.943968		13	1729.55	55.795	34.418	1.547	fit63.gnu			1729.55	34.418
14LN-HN	121.699	7.429	6071796		5856676		0.964571		14	1838.3	58.975	36.037	1.804	fit78.gnu			1838.3	36.037
15EN-HN	117.534	7.777	6523171		6066440		0.929983		15	1735.42	57.219	32.492	1.357	fit146.gnu			1735.42	32.492
16AN-HN	121.411	8.092	7061989		6044124		0.855867		16	1799.85	54.795	36.824	1.997	fit82.gnu			1799.85	36.824
17WN-HN	121.627	7.933	4650210		5056422		1.08735		17	1714.62	68.298	51.713	3.497	fit77.gnu			1714.62	51.713
18VN-HN	122.133	8.851	5014844		5043252		1.00566		18	1807.88	75.56	34.171	2.414	fit70.gnu			1807.88	34.171
19RN-HN	119.149	7.739	6280677		5836366		0.929257		19	1869.63	50.199	28.646	1.287	fit121.gnu			1869.63	28.646
20EN-HN	118.296	8.115	7857967		7426238		0.945058		20	1888.14	47.227	31.031	1.205	fit134.gnu			1888.14	31.031
21TN-HN	106.695	7.819	3881395		3592261		0.925508		21	1965.69	146.422	36.618	2.67	fit244.gnu			1965.69	36.618
22GN-HN	111.309	7.855	4285024		3712207		0.866321		22	1945.73	71.103	34.525	1.205	fit210.gnu			1945.73	34.525
23IN-HN	121.105	7.043	5146985		3354507		0.651742		23	2012.06	54.421	33.015	1.298	fit94.gnu
24RN-HN	125.608	8.182	7742668		6744865		0.871129
25LN-HN	125.859	8.532	7225395		6310428		0.873368		25	2201.44	29.945	36.496	0.919	fit28.gnu			2201.44	36.496
26VN-HN	122.795	8.803	6151217		5004323		0.81355		26	2234.5	75.912	34.41	1.964	fit54.gnu			2234.5	34.41
27QN-HN	130.506	9.199	3302082		2599640		0.787273		27	1871.52	122.956	34.032	2.727	fit5.gnu			1871.52	34.032
28VN-HN	128.276	8.469	2133001		2283893		1.07074		28	1582.51	115.177	27.216	7.272	fit9.gnu			1582.51	27.216
31QN-HN	120.373	7.712	5857096		5777683		0.986442		31	1823.88	96.322	26.982	2.799	fit257.gnu			1823.88	26.982
32RN-HN	125.786	8.984	5690102		5731028		1.00719		32	1848.86	104.135	38.204	2.744	fit29.gnu			1848.86	38.204
33KN-HN	127.954	9.257	6371802		5851853		0.918398		33	1724.84	74.139	32.864	2.179	fit12.gnu			1724.84	32.864
34YN-HN	126.532	9.392	3947505		4397402		1.11397		34	2035.08	111.259	39.371	3.128	fit18.gnu			2035.08	39.371
35GN-HN	114.851	8.416	8224803		7775534		0.945376		35	2116.96	34.285	36.469	1.078	fit177.gnu			2116.96	36.469
36GN-HN	107.622	8.123	8092016		7733576		0.955704		36	1992.24	75.302	38.088	2.277	fit240.gnu			1992.24	38.088
40GN-HN	112.277	8.891	2136575		2319034		1.0854		40	1864.65	272.975	44.78	5.027	fit194.gnu			1864.65	44.78
41WN-HN	120.992	7.476	5524257		4455052		0.806453		41	1892.1	53.399	37.918	0.985	fit97.gnu			1892.1	37.918
42VN-HN	127.854	7.405	7536506		4866968		0.645786
43GN-HN	112.258	8.355	9826025		6510234		0.66255		43	1286.22	23.47	61.438	0.813	fit196.gnu
44SN-HN	116.576	8.373	5935133		4868280		0.820248		44	1987.13	131.931	30.442	3.782	fit255.gnu			1987.13	30.442
48AN-HN	123.984	8.57	8445370		6505837		0.770344		48	1822.09	52.976	42.174	1.467	fit45.gnu			1822.09	42.174
49GN-HN	109.461	9.064	1230244		1474152		1.19826		49	1748.39	173.058	40.473	4.379	fit230.gnu			1748.39	40.473
50SN-HN	112.808	7.774	2580914		2223293		0.861436		50	1775.66	166.993	38.094	5.323	fit188.gnu			1775.66	38.094
52VN-HN	122.004	9.646	4519028		4098494		0.906941		52	1981.87	107.882	28.627	2.977	fit73.gnu			1981.87	28.627
54IN-HN	127.202	7.467	4446750		4322864		0.97214		54	2096.62	147.41	31.525	3.701	fit16.gnu			2096.62	31.525
55GN-HN	109.436	9.165	1763237		1549415		0.878733		55	1765.71	128.071	40.361	7.248	fit228.gnu			1765.71	40.361
56RN-HN	109.898	8.335	3398920		3745152		1.10187		56	2096.81	108.161	33.026	5.624	fit225.gnu			2096.81	33.026
57LN-HN	116.929	7.592	3586626		3489624		0.972955		57	2133.87	101.01	24.066	3.356	fit156.gnu			2133.87	24.066
59QN-HN	120.002	8.558	5800294		5964314		1.02828		59	1802.74	50.221	38.445	1.901	fit107.gnu			1802.74	38.445
60DN-HN	112.885	8.275	3341869		3146284		0.941474		60	1802.64	107.768	31.851	3.175	fit185.gnu			1802.64	31.851
61VN-HN	116.11	6.34	4731302		3793950		0.801883		61	1840.76	84.646	30.127	2.304	fit169.gnu			1840.76	30.127
62YN-HN	117.426	7.328	3472688		3680644		1.05988		62	2161.48	91.02	34.575	3.705	fit148.gnu			2161.48	34.575
64HN-HN	117.062	8.624	3681687		3417813		0.928328		64	1605.18	145.387	22.213	4.156	fit153.gnu			1605.18	22.213
65QN-HN	115.876	6.513	4210382		4478168		1.0636		65	1891.04	110.164	31.926	3.126	fit173.gnu			1891.04	31.926
66LN-HN	115.457	6.866	2697506		2201473		0.816114		66	2231.39	117.258	48.573	3.989	fit174.gnu			2231.39	48.573
67IN-HN	119.463	8.719	5758423		5432908		0.943472		67	2026.47	109.701	29.575	2.049	fit115.gnu			2026.47	29.575
69LN-HN	114.672	6.196	6460767		6033730		0.933903		69	2020.25	72.343	42.227	2.58	fit179.gnu			2020.25	42.227
70FN-HN	114.944	7.909	3731322		3195471		0.856391		70	2364.98	187.203	32.349	4.379	fit176.gnu			2364.98	32.349
71QN-HN	119.551	8.774	7156332		6226304		0.870041		71	1873.4	58.574	29.378	1.887	fit112.gnu			1873.4	29.378
72RN-HN	116.997	7.23	5921216		5288272		0.893106		72	1712.64	51.803	41.852	2.801	fit158.gnu			1712.64	41.852
73VN-HN	105.479	6.563	3303162		2823118		0.854671		73	1828.54	86.686	32.004	2.585	fit247.gnu			1828.54	32.004
74GN-HN	107.228	7.251	7693170		7069897		0.918984		74	1560.2	45.839	36.168	1.682	fit243.gnu			1560.2	36.168
75RN-HN	119.08	8.63	9857945		6798957		0.689693		75	1397.14	34.367	45.465	0.864	fit123.gnu
76LN-HN	126.146	9.015	8056015		7477723		0.928216		76	1887.84	34.655	34.708	1.035	fit22.gnu			1887.84	34.708
77YN-HN	124.656	9.442	4555854		4742424		1.04095		77	2044.56	140.179	33.604	2.841	fit40.gnu			2044.56	33.604
78EN-HN	117.265	8.259	4320601		4511398		1.04416		78	1632.61	200.539	29.667	4.636	fit150.gnu			1632.61	29.667
79FN-HN	126.275	8.921	8252158		8333598		1.00987		79	2002.62	88.088	32.547	1.973	fit23.gnu			2002.62	32.547
80RN-HN	126.275	8.921	8252158		8333598		1.00987		80	1915.98	72.789	38.361	1.786	fit20.gnu			1915.98	38.361
81LN-HN	125.334	9.188	4427890		4477472		1.0112		81	1965.65	98.614	34.394	1.732	fit33.gnu			1965.65	34.394
82MN-HN	125.378	6.81	3691696		2891631		0.78328		82	1670.53	115.245	38.782	4.194	fit32.gnu			1670.53	38.782
83MN-HN	111.572	8.52	1112416		1004666		0.903139		83	1773.27	232.582	32.208	6.217	fit60.gnu			1773.27	32.208
87GN-HN	108.645	7.97	1989457		2175949		1.09374		87	1866.97	216.698	30.499	5.814	fit237.gnu			1866.97	30.499
88LN-HN	122.243	7.263	1176388		913046		0.776144		88	1626.9	60.015	34.838	1.837	fit67.gnu			1626.9	34.838
89NN-HN	118.114	9.276	3622847		3778741		1.04303		89	1991.91	93.004	31.178	2.767	fit135.gnu			1991.91	31.178
90RN-HN	116.576	8.373	5935133		4868280		0.820248		90	1828.49	48.138	43.293	1.134	fit162.gnu			1828.49	43.293
91GN-HN	109.246	10.064	562428		1183288		2.10389		91	2131.14	251.531	41.561	13.703	fit227.gnu
92FN-HN	114.29	6.944	4868883		4944975		1.01563		92	1708.59	103.301	30.334	2.99	fit184.gnu			1708.59	30.334
93AN-HN	119.207	8.575	5034737		5006969		0.994485		93	1742.22	118.514	37.233	4.505	fit119.gnu			1742.22	37.233
94YN-HN	112.594	8.181	2611452		3104595		1.18884		94	2001.98	122.511	44.409	3.769	fit190.gnu			2001.98	44.409
95AN-HN	119.427	8.108	4659181		4796678		1.02951		95	1989.32	101.713	32.581	3.48	fit118.gnu			1989.32	32.581
96RN-HN	123.827	9.03	5165962		5286886		1.02341		96	2000.38	95.296	37.939	2.281	fit46.gnu			2000.38	37.939
97YN-HN	128.104	9.027	5205071		4324292		0.830784		97	2133.84	116.153	32.274	2.43	fit10.gnu			2133.84	32.274
98SN-HN	110.332	8.898	5156407		4586944		0.889562		98	2075.08	105.865	28.504	2.048	fit221.gnu			2075.08	28.504
99SN-HN	112.588	7.856	4970640		4499356		0.905186		99	1767.96	77.175	35.647	1.765	fit191.gnu			1767.96	35.647
100RN-HN	120.558	9.022	3015748		2393828		0.793776		100	1775.18	171.707	30.058	2.735	fit99.gnu			1775.18	30.058
101RN-HN	118.807	8.17	3501528		3200933		0.914153		101	1753.9	156.084	28.444	2.476	fit128.gnu			1753.9	28.444
102GN-HN	108.894	7.823	6205046		5853472		0.943341		102	1855.77	78.891	35.15	1.509	fit236.gnu			1855.77	35.15
103AN-HN	121.427	6.725	5689328		5398972		0.948965		103	1897.63	79.151	36.891	2.36	fit83.gnu			1897.63	36.891
104QN-HN	114.993	8.141	6159076		6796940		1.10356		104	1911.26	50.522	38.728	1.456	fit175.gnu			1911.26	38.728
105AN-HN	122.823	7.923	4443173		-5147994		-1.15863
106AN-HN	123.87	8.067	5928426		5548926		0.935986		106	1786.12	54.059	36.602	1.918	fit47.gnu			1786.12	36.602
107IN-HN	118.782	7.863	5930382		6543020		1.1033		107	1701.21	55.334	31.016	1.617	fit129.gnu			1701.21	31.016
108AN-HN	118.072	7.987	10791757		9933443		0.920466
109TN-HN	107.989	8.016	3742242		4047075		1.08146		109	2211.66	140.846	34.159	3.483	fit239.gnu			2211.66	34.159
110LN-HN	119.787	8.416	5107242		4038693		0.790778		110	2174.93	108.968	31.271	2.17	fit109.gnu			2174.93	31.271
111HN-HN	119.3	7.294	4602990		4947804		1.07491		111	1916.35	69.047	31.979	1.746	fit122.gnu			1916.35	31.979
112NN-HN	122.13	8.153	6534796		3905879		0.597705
113HN-HN	121.85	8.044	6241651		5583412		0.894541		113	1922.3	68.74	30.976	2.146	fit76.gnu			1922.3	30.976
115LN-HN	130.839	7.825	5487060		4255097		0.775478		115	2115.14	59.893	34.064	1.906	fit2.gnu			2115.14	34.064
116RN-HN	111.571	7.483	4034756		3419616		0.84754		116	2055.53	65.166	40.674	2.161	fit205.gnu			2055.53	40.674
118SN-40GHN	112.371	8.663	1858624		1992122		1.07183		118	1982.35	189.293	39.702	4.447	fit195.gnu			1982.35	39.702
119CN-HN	117.12	7.836	6295094		6035178		0.958711		119	2040.01	52.936	31.191	1.077	fit152.gnu			2040.01	31.191
121LN-HN	124.204	8.544	6101923		5569952		0.912819		121	2174.18	96.689	61.114	5.019	fit43.gnu			2174.18	61.114
122LN-HN	126.039	7.657	5688294		5551418		0.975937		122	1859.45	67.127	41.228	2.992	fit25.gnu			1859.45	41.228
123VN-HN	128.471	10.618	4280350		3308162		0.772872		123	1967.96	92.867	38.817	4.705	fit8.gnu			1967.96	38.817
124CN-HN	120.584	9.127	5572824		6398604		1.14818		124	1702.16	60.604	32.384	1.587	fit98.gnu			1702.16	32.384
125RN-HN	121.499	8.898	12012630		10878420		0.905582		125	1906.79	33.88	39.255	1.191	fit79.gnu			1906.79	39.255
126SN-HN	119.681	8.323	2618924		2538352		0.969235		126	1838.02	192.895	28.828	4.462	fit110.gnu			1838.02	28.828
130CN-HN	116.135	8.797	991727		1818730		1.8339		130	1956.24	356.206	37.231	11.085	fit168.gnu
131EN-HN	120.212	7.954	5053346		4399695		0.87065		131	1783.55	98.938	30.335	2.973	fit104.gnu			1783.55	30.335
132LN-HN	121.334	9.089	5141086		4936041		0.960116		132	2050.29	69.408	36.641	2.075	fit84.gnu			2050.29	36.641
133SN-HN	114.511	9.425	4017638		3945636		0.982079		133	1991.66	75.113	30.783	1.827	fit180.gnu			1991.66	30.783
134VN-HN	121.499	8.898	12012630		10878420		0.905582		134	2138.65	163.736	38.273	5.166	fit250.gnu			2138.65	38.273
135DN-HN	125.859	8.906	6252726		5630950		0.900559		135	2075.19	25.941	30.973	0.498	fit27.gnu			2075.19	30.973
136GN-HN	108.887	8.421	2627035		3126194		1.19001		136	1955.26	116.521	41.419	3.572	fit234.gnu			1955.26	41.419
137LN-HN	119.692	8.159	5268786		4457938		0.846103		137	1690.81	105.263	35.169	3.287	fit111.gnu			1690.81	35.169
140NN-HN	111.059	7.93	3809326		3641689		0.955993		140	1718.14	96.598	37.949	2.099	fit212.gnu			1718.14	37.949
141LN-HN	122.296	6.727	3366305		3017220		0.8963		141	1832.92	85.527	41.748	2.478	fit69.gnu			1832.92	41.748
142TN-HN	116.36	7.692	5155430		4652965		0.902537		142	1766.95	56.439	36.146	1.569	fit166.gnu			1766.95	36.146
143RN-HN	121.884	8.963	5960222		5824643		0.977253		143	1872.58	63.072	36.273	1.457	fit74.gnu			1872.58	36.273
144SN-HN	112.556	8.449	4418484		4281849		0.969076		144	1866.87	79.515	39.099	1.984	fit189.gnu			1866.87	39.099
145AN-HN	124.736	7.606	3857196		3099664		0.803606		145	1698.15	87.96	33.349	2.845	fit42.gnu			1698.15	33.349
146LN-HN	121.292	8.127	10567615		7497820		0.709509		146	1657.09	49.009	25.888	1.482	fit259.gnu
147LN-HN	116.748	8.254	5829328		5106580		0.876015		147	2064.38	66.004	29.678	1.71	fit159.gnu			2064.38	29.678
148LN-HN	119.069	7.516	5469768		5044546		0.92226		148	2062.11	57.718	25.91	1.405	fit126.gnu			2062.11	25.91
149AN-HN	121.318	7.602	4611288		3711242		0.804817		149	2003.07	81.676	34.721	2.683	fit88.gnu			2003.07	34.721
150LN-HN	112.9	7.547	5510015		4234054		0.768429		150	2120.86	70.324	42.897	3.875	fit186.gnu			2120.86	42.897
151QN-HN	123.14	7.488	3922885		3261890		0.831503		151	2206.99	52.207	30.608	1.612	fit52.gnu			2206.99	30.608
153LN-HN	114.529	7.687	5281880		4286074		0.811468		153	1894.19	45.449	34.745	1.856	fit181.gnu			1894.19	34.745
154GN-HN	104.338	7.579	6822394		5579549		0.817829		154	1655.95	40.601	37.672	1.873	fit248.gnu			1655.95	37.672
156GN-HN	108.388	8.54	4874476		4365896		0.895665		156	1320.39	76.03	56.094	2.278	fit238.gnu			1320.39	56.094
157LN-HN	122.228	7.596	6254312		5794161		0.926427		157	1843.18	56.927	37.214	1.291	fit72.gnu			1843.18	37.214
158QN-HN	127.219	8.928	4440850		4369972		0.98404		158	1936.59	88.064	39.352	2.846	fit15.gnu			1936.59	39.352
159EN-HN	116.001	7.524	4332445		3274901		0.755901		159	2042.05	77.995	35.533	2.647	fit171.gnu			2042.05	35.533
160AN-HN	124.716	8.671	6623118		5520084		0.833457		160	1825.99	49.989	37.406	1.492	fit39.gnu			1825.99	37.406
161RN-HN	121.019	8.462	4816451		3683508		0.764776		161	2124.56	77.041	34.411	2.614	fit91.gnu			2124.56	34.411
162LN-HN	123.784	8.53	7818038		6310920		0.807226		162	1815.11	31.803	40.754	1.121	fit48.gnu			1815.11	40.754
163LN-HN	125.697	9.051	4602091		4588934		0.997141		163	2042.27	66.437	40.524	2.085	fit30.gnu			2042.27	40.524
165SN-HN	117	8.077	5396620		5057800		0.937216		165	1951.54	71.241	30.238	1.678	fit155.gnu			1951.54	30.238
167GN-HN	106.202	8.13	3417432		2259931		0.661295		167	1452.96	88.915	45.737	2.034	fit245.gnu
169AN-HN	126.913	8.253	3235997		1096189		0.338748		169	1382.94	50.373	49.242	1.743	fit17.gnu
171GN-HN	109.24	8.069	5782662		3442655		0.595341		171	1621.76	27.479	59.829	1.112	fit231.gnu
172QN-HN	118.404	8.627	5740650		4844548		0.843902		172	1749.33	67.234	32.41	1.954	fit132.gnu			1749.33	32.41
173IN-HN	121.103	9.424	6165692		5755000		0.933391
174AN-HN	126.091	9.105	4944334		4712484		0.953108		174	1846.74	65.544	36.204	2.301	fit21.gnu			1846.74	36.204
175LN-HN	121.597	8.839	3961627		4028057		1.01677		175	2277.92	85.663	34.86	2.427	fit80.gnu			2277.92	34.86
176LN-HN	123.93	9.148	5460758		5513748		1.0097		176	2022.93	66.879	43.387	2.215	fit44.gnu			2022.93	43.387
177KN-HN	123.938	8.583	8314634		6395672		0.769207		177	2142.46	52.798	38.988	1.767	fit249.gnu			2142.46	38.988
178FN-HN	125.187	8.745	5091559		5063027		0.994396		178	1995.62	77.803	35.505	2.103	fit36.gnu			1995.62	35.505
179SN-HN	112.243	9.137	2806612		2433888		0.867198		179	1928.07	113.099	37.267	2.827	fit193.gnu			1928.07	37.267
180SN-HN	109.52	8.013	6939579		3184828		0.458937		180	1158.19	17.537	26.864	1.525	fit218.gnu
181HN-HN	120.991	9.032	927630		1369558		1.47641		181	1386.96	297.372	27.927	7.777	fit90.gnu
182RN-HN	118.015	8.526	3830773		4312527		1.12576		182	1684.32	97.461	27.452	2.16	fit136.gnu			1684.32	27.452
183AN-HN	119.056	7.905	4175488		3940625		0.943752
184AN-HN	120.532	7.313	3188423		2758936		0.865298		184	2003.24	119.259	29.344	2.678	fit102.gnu			2003.24	29.344
185AN-HN	120.62	8.629	2931614		3431362		1.17047		185	1888.6	145.358	29.031	3.178	fit100.gnu			1888.6	29.031
186MN-HN	116.549	8.142	1868110		1959862		1.04911		186	1839.57	210.119	24.41	5.179	fit163.gnu			1839.57	24.41
187AN-HN	123.603	7.379	3829004		3506002		0.915643		187	1856.34	100.591	32.515	2.877	fit50.gnu			1856.34	32.515
188KN-HN	118.422	7.934	12224081		8885032		0.726847		188	1270.29	24.317	46.452	0.868	fit133.gnu			1270.29	46.452
189KN-HN	116.498	7.162	1718485		2450034		1.42569		189	2035.56	251.217	25.565	6.14	fit164.gnu
190AN-HN	120.373	7.712	5857096		5777683		0.986442		190	1757.05	65.92	33.904	2.441	fit103.gnu			1757.05	33.904
191LN-HN	117.644	8.328	3601985		4278700		1.18787		191	1949.46	80.17	27.72	2.208	fit144.gnu			1949.46	27.72
193EN-HN	120.132	8.196	3335180		2467529		0.739849		193	1536.87	115.829	27.506	3.367	fit105.gnu			1536.87	27.506
194GN-HN	107.559	7.735	5884842		4116689		0.699541		194	1340.97	46.272	40.301	1.564	fit241.gnu			1340.97	40.301
195QN-HN	116.763	7.992	4419962		3208921		0.726006		195	1477.63	79.72	30.728	2.084	fit160.gnu			1477.63	30.728
196SN-HN	112.796	8.097	4608616		3184630		0.691017		196	1416.72	75.507	43.716	1.95	fit187.gnu			1416.72	43.716
198LN-HN	122.546	8.436	864023		1342855		1.55419		198	1370.9	198.199	30.931	5.62	fit59.gnu
200GN-HN	105.82	8.214	2417562		1895668		0.784124		200	1409.55	165.557	27.648	4.413	fit246.gnu			1409.55	27.648
202QN-HN	119.554	8.558	7321120		5411496		0.739162		202	1528.29	25.449	35.695	0.831	fit113.gnu
204AN-HN	125.116	8.234	4139912		3305338		0.798408		204	1980.15	87.193	33.085	3.408	fit37.gnu			1980.15	33.085
205VN-HN	126.581	8.758	5031810		5005198		0.994711
206EN-HN	124.651	8.622	5690805		5016532		0.881515		206	1998.09	63.404	34.815	1.73	fit41.gnu			1998.09	34.815
207WN-HN	120.906	8.8	4108670		3340309		0.81299		207	1785.12	85.328	36.363	2.317	fit95.gnu			1785.12	36.363
208LN-HN	125.27	8.349	5830152		5199598		0.891846		208	1974.65	71.057	34.363	1.776	fit34.gnu			1974.65	34.363
209KN-HN	130.785	8.16	5102952		3123650		0.612126		209	1627.82	51.023	33.525	2.31	fit3.gnu
211DN-HN	115.714	8.524	1800420		1761327		0.978287		211	1285.47	55.652	38.653	2.486	fit172.gnu			1285.47	38.653
212LN-HN	122.365	7.204	1161501		637601		0.548946
213KN-HN	117.935	7.835	6746962		4851720		0.719097		213	837.529	13.505	90.2	1.796	fit143.gnu
214QN-HN	115.871	7.764	3219113		2254680		0.700404		214	1420.42	42.479	36.331	1.588	fit170.gnu
215RN-HN	119.625	7.714	5749424		5000048		0.869661		215	1392.05	48.031	35.107	1.443	fit114.gnu			1392.05	35.107
217RN-HN	118.767	7.629	5771178		3784608		0.655777		217	1181.3	26.925	38.04	0.854	fit130.gnu
219QN-HN	118.072	7.987	10791757		9933443		0.920466
220LN-HN	121.297	7.898	7854221		4409270		0.561389		220	826.186	10.873	83.696	0.92	fit87.gnu
221VN-HN	118.569	7.816	8930486		4205058		0.470866
222GN-HN	111.612	8.103	7491973		3653026		0.487592		222	757.675	5.911	121.48	0.875	fit204.gnu
224FN-HN	119.308	8.075	6961659		5506312		0.790948		224	1177.37	36.255	53.154	1.451	fit258.gnu
225LN-HN	123.486	7.948	8108092		1246205		0.153699
226RN-HN	122.322	8.137	9876300		-414451		-0.0419642
227SN-HN	122.675	7.886	9572950		-10844970		-1.13288

## Sheet: FigS6
Rluc/Fluc
ratio normalized to p27shWT + neg CTL
p27shWT + mimic neg CTL 50nM	p27shWT + mimic mir221 CTL 50nM	p27shWT + mimic neg CTL 50nM + Dnd1 WT	p27shWT + mimic mir221 CTL 50nM + Dnd1 WT	p27shWT + mimic mir221 CTL 50nM + Dnd1 1-235	p27shWT + mimic mir221 CTL 50nM + Dnd1 R98A
1	0.43	1.72	0.84	0.585	0.946
1	0.339	1.6	0.422	0.345	0.497
1	0.371	1.8	0.398	0.406	0.549
Tech. triplicate expt 1	Firefly luminescence	Renilla luminescence	R/Fratio	AVG internal	STDev
p27shWT + mimic neg CTL 50nM	369900000	18500000	0.0500135
p27shWT + mimic neg CTL 50nM	354400000	18180000	0.051298
p27shWT + mimic neg CTL 50nM	402600000	21750000	0.0540238	0.0517784	0.00204788
p27shWT + mimic miR221 50nM	513200000	11160000	0.0217459
p27shWT + mimic miR221 50nM	541699968	12300000	0.0227063
p27shWT + mimic miR221 50nM	599100032	13430000	0.022417	0.0222897	0.000492675
p27shWT +mimic neg CTL 50nM + Dnd1 WT	99430000	9271000	0.0932415
p27shWT +mimic neg CTL 50nM + Dnd1 WT	102200000	8185000	0.0800881
p27shWT +mimic neg CTL 50nM + Dnd1 WT	111900000	10500000	0.0938338	0.0890544	0.00777076
p27shWT +mimic miR221 50nM + Dnd1 WT	135100000	5229000	0.0387047
p27shWT +mimic miR221 50nM + Dnd1 WT	149400000	6483000	0.0433936
p27shWT +mimic miR221 50nM + Dnd1 WT	144300000	6991000	0.0484477	0.0435153	0.00487265
p27lshWT +mimic miR221 50nM+ Dnd1 1-235	83140000	2574000	0.0309598
p27lshWT +mimic miR221 50nM+ Dnd1 1-235	79190000	2303000	0.029082
p27lshWT +mimic miR221 50nM+ Dnd1 1-235	93650000	2891000	0.0308703	0.030304	0.00105928
p27shWT +mimic miR221 50nM + Dnd1 R98A	182600000	8596000	0.0470756
p27shWT +mimic miR221 50nM + Dnd1 R98A	180900000	8877000	0.0490713
p27shWT +mimic miR221 50nM + Dnd1 R98A	208000000	10570000	0.0508173	0.0489881	0.00187225
Avg. expt 1
p27shWT + mimic neg CTL 50nM				0.0517784	0.00204788
p27shWT + mimic miR221 50nM				0.0222897	0.000492675
p27shWT +mimic neg CTL 50nM + Dnd1 WT				0.0890544	0.00777076
p27shWT +mimic miR221 50nM + Dnd1 WT				0.0435153	0.00487265
p27lshWT +mimic miR221 50nM+ Dnd1 1-235				0.030304	0.00105928
p27shWT +mimic miR221 50nM + Dnd1 R98A				0.0489881	0.00187225
Tech. triplicate expt 2	Firefly luminescence	Renilla luminescence	R/Fratio	AVG internal	STDev
p27shWT + mimic neg CTL 50nM	381300000	24710000	0.0648046
p27shWT + mimic neg CTL 50nM	400300000	25970000	0.0648763
p27shWT + mimic neg CTL 50nM	396200000	24920000	0.0628975	0.0641928	0.00112234
p27shWT + mimic miR221 50nM	480700000	10090000	0.0209902
p27shWT + mimic miR221 50nM	545000000	12320000	0.0226055
p27shWT + mimic miR221 50nM	512200000	11090000	0.0216517	0.0217491	0.000812038
p27shWT +mimic neg CTL 50nM + Dnd1 WT	56200000	5775000	0.102758
p27shWT +mimic neg CTL 50nM + Dnd1 WT	62350000	6496000	0.104186
p27shWT +mimic neg CTL 50nM + Dnd1 WT	70630000	7145000	0.101161	0.102702	0.00151332
p27shWT +mimic miR221 50nM + Dnd1 WT	79530000	2214000	0.0278386
p27shWT +mimic miR221 50nM + Dnd1 WT	78990000	2098000	0.0265603
p27shWT +mimic miR221 50nM + Dnd1 WT	68660000	1840000	0.0267987	0.0270659	0.0006797
p27lshWT +mimic miR221 50nM+ Dnd1 1-235	36330000	820000	0.0225709
p27lshWT +mimic miR221 50nM+ Dnd1 1-235	45000000	982900	0.0218422
p27lshWT +mimic miR221 50nM+ Dnd1 1-235	43500000	962200	0.0221195	0.0221775	0.000367775
p27shWT +mimic miR221 50nM + Dnd1 R98A	105000000	3287000	0.0313048
p27shWT +mimic miR221 50nM + Dnd1 R98A	119300000	4031000	0.0337888
p27shWT +mimic miR221 50nM + Dnd1 R98A	100400000	3073000	0.0306076	0.0319004	0.00167214
Avg. expt. 2
p27shWT + mimic neg CTL 50nM				0.0641928	0.00112234
p27shWT + mimic miR221 50nM				0.0217491	0.000812038
p27shWT +mimic neg CTL 50nM + Dnd1 WT				0.102702	0.00151332
p27shWT +mimic miR221 50nM + Dnd1 WT				0.0270659	0.0006797
p27lshWT +mimic miR221 50nM+ Dnd1 1-235				0.0221775	0.000367775
p27shWT +mimic miR221 50nM + Dnd1 R98A				0.0319004	0.00167214
Tech. triplicate expt 3	Firefly luminescence	Renilla luminescence	R/Fratio	AVG internal
p27shWT + mimic neg CTL 50nM	420100000	32330000	0.0769579
p27shWT + mimic neg CTL 50nM	453100000	37270000	0.0822556
p27shWT + mimic neg CTL 50nM	480200000	37290000	0.0776551	0.0789562	0.00287854
p27shWT + mimic miR221 50nM	619200000	19410000	0.0313469
p27shWT + mimic miR221 50nM	599600000	17480000	0.0291528
p27shWT + mimic miR221 50nM	592000000	16160000	0.0272973	0.0292657	0.00202716
p27shWT +mimic neg CTL 50nM + Dnd1 WT	52900000	7543000	0.14259
p27shWT +mimic neg CTL 50nM + Dnd1 WT	59780000	8435000	0.141101
p27shWT +mimic neg CTL 50nM + Dnd1 WT	70230000	10020000	0.142674	0.142122	0.000885059
p27shWT +mimic miR221 50nM + Dnd1 WT	76410000	2587000	0.0338568
p27shWT +mimic miR221 50nM + Dnd1 WT	71500000	1971000	0.0275664
p27shWT +mimic miR221 50nM + Dnd1 WT	63500000	2083000	0.0328031	0.0314088	0.00336904
p27lshWT +mimic miR221 50nM+ Dnd1 1-235	22860000	760000	0.0332458
p27lshWT +mimic miR221 50nM+ Dnd1 1-235	27150000	862400	0.0317643
p27lshWT +mimic miR221 50nM+ Dnd1 1-235	32050000	998900	0.0311669	0.032059	0.00107034
p27shWT +mimic miR221 50nM + Dnd1 R98A	89440000	3945000	0.0441078
p27shWT +mimic miR221 50nM + Dnd1 R98A	87290000	3778000	0.043281
p27shWT +mimic miR221 50nM + Dnd1 R98A	85310000	3644000	0.0427148	0.0433679	0.000700538
Avg. expt. 3
p27shWT + mimic neg CTL 50nM				0.0789562	0.00287854
p27shWT + mimic miR221 50nM				0.0292657	0.00202716
p27shWT +mimic neg CTL 50nM + Dnd1 WT				0.142122	0.000885059
p27shWT +mimic miR221 50nM + Dnd1 WT				0.0314088	0.00336904
p27lshWT +mimic miR221 50nM+ Dnd1 1-235				0.032059	0.00107034
p27shWT +mimic miR221 50nM + Dnd1 R98A				0.0433679	0.000700538

## Sheet: FigS8A
Complete blot and coomassie-stained gel
